# Supplementary material for: Transcriptomic analysis of hepatocellular carcinoma reveals molecular features of disease progression and tumor immune biology
Source: NPJ Precis Oncol. 2018 Nov 15;2:25. doi: 10.1038/s41698-018-0068-8 (PMC6237857; doi:10.1038/s41698-018-0068-8)
Supplement: Supplementary file 2 — Supplementary Dataset [file 41698_2018_68_MOESM2_ESM.xlsx]

## Sheet: List of Tables
Appendix 1
List of Tables:
Table 1	Clinical and pathological information of the 98 liver cancer samples (early stage cohort)
Table 2	Clinical and pathological information of the 99 metastatic liver cancer samples
Table 3	List of genes identified in Clusters 1, 2, and 3 (GOBP Hypgeom Test)
Table 4	List of genes identified in Cytotoxic T cell Exclusion (CTL-Ex) signature

## Sheet: Table 1
Table 1; Clinical and pathological information of the 98 liver cancer samples (early stage cohort)
ID	Age (yr)	Gender	HBV	HCV	Ta	N	M	Histologic typeb	% tumor	Matched cirrhosis
HP001	56	Male	Positive	Negative	T3	N0	M0	HCC	80	Yes
HP003	48	Male	Positive	Negative	T1	N0	M0	HCC	75	Yes
HP005	58	Male	Positive	Negative	T2	N0	M0	HCC	65	Yes
HP007	44	Male	Positive	Negative	T2	N0	M0	HCC	90	Yes
HP009	57	Male	Positive	Negative	T3	N0	M0	HCC	80	Yes
HP011	56	Male	Negative	Negative	T1	N0	M0	HCC	10
HP012	56	Male	Negative	Negative	T1	N0	M0	HCC	80
HP013	48	Male	Positive	Negative	T1	N0	M0	HCC	80	Yes
HP015	52	Male	Negative	Negative	T1	N0	M0	HCC	80	Yes
HP017	51	Male	Positive	Negative	T1	N0	M0	HCC	75	Yes
HP020	48	Male	Positive	Negative	T1	N0	M0	HCC	40	Yes
HP022	45	Male	Negative	Positive	T1	N0	M0	HCC	90	Yes
HP024	53	Male	Positive	NA	T1	N0	M0	HCC	90	Yes
HP026	54	Male	Positive	Negative	T1	N0	M0	HCC	90	Yes
HP028	48	Male	Negative	Negative	T1	N0	M0	HCC	85	Yes
HP030	52	Male	Negative	Negative	T1	N0	M0	HCC	5
HP031	52	Male	Negative	Negative	T1	N0	M0	HCC	60
HP032	65	Male	Negative	Negative	T1	N0	M0	HCC	85	Yes
HP034	54	Male	Positive	NA	T1	N0	M0	HCC	80	Yes
HP037	52	Female	Negative	Negative	T2	N0	M0	HCC	90	Yes
HP039	48	Male	Negative	Negative	TX	NX	MX	HCC	60	Yes
HP041	45	Male	Positive	Negative	T1	N0	M0	HCC	70	Yes
HP043	50	Male	Positive	Negative	T1	N0	M0	HCC	80	Yes
HP045	48	Male	Positive	Negative	T1	N0	M0	HCC	45	Yes
HP047	31	Male	Positive	Negative	T1	N0	M0	HCC	60	Yes
HP049	51	Male	Negative	Negative	T1	N0	M0	HCC	70	Yes
HP051	40	Male	Positive	Negative	T2	N0	M0	HCC	25	Yes
HP053	51	Female	Negative	Negative	T1	N0	M0	HCC	90	Yes
HP055	59	Male	Positive	NA	T2	N0	M0	HCC	80	Yes
HP057	52	Male	Positive	NA	T3	N0	M0	HCC	70	Yes
HP059	35	Female	Positive	Negative	TX	NX	MX	HCC	70
HP060	61	Male	Positive	Negative	TX	NX	MX	HCC	40
HP061	44	Male	Positive	Negative	TX	NX	MX	HCC	70
HP062	58	Male	Positive	Negative	TX	NX	MX	HCC	75
HP063	55	Male	Positive	Negative	TX	NX	MX	HCC	80
HP064	73	Male	Positive	Negative	TX	NX	MX	HCC	75
HP065	51	Male	Positive	Negative	TX	NX	MX	HCC	60
HP066	60	Male	Positive	Negative	TX	NX	MX	HCC	90
HP067	34	Male	Positive	Negative	TX	NX	MX	HCC	70
HP068	62	Male	Positive	Negative	TX	NX	MX	HCC	95
HP069	43	Male	Positive	Negative	T2	N0	M0	HCC	60	Yes
HP072	64	Male	Positive	Negative	T3	NX	M0	HCC	50	Yes
HP074	64	Male	Positive	Negative	T3	N0	M0	HCC	70
HP075	60	Male	Negative	Positive	T2	NX	M0	HCC	40	Yes
HP077	48	Female	Negative	Negative	T3	N0	M0	HCC	35	Yes
HP079	57	Male	Negative	Negative	T3	N0	M0	HCC	70	Yes
HP081	63	Male	Positive	Negative	T3	NX	M0	HCC	65	Yes
HP083	52	Male	Positive	Negative	T3	N0	M0	HCC	95
HP084	54	Male	Positive	Negative	T3	N0	M0	HCC	90	Yes
HP086	63	Male	Negative	Negative	T3	N0	M0	HCC	95	Yes
HP088	58	Male	Positive	Negative	T3	N0	M0	HCC	80	Yes
HP090	60	Male	Negative	Negative	T3	NX	M0	HCC	80
HP091	79	Male	Negative	Negative	T3	N0	M0	HCC	95
HP092	48	Male	Positive	Negative	T3	N0	M0	HCC	95
HP093	61	Male	Positive	Negative	T2	N0	M0	HCC	50	Yes
HP095	48	Male	Positive	Negative	T3	NX	M0	HCC	45	Yes
HP097	61	Female	Positive	Negative	T2	N0	M0	HCC	75	Yes
HP099	68	Male	Positive	Negative	T3	NX	M0	HCC	70	Yes
HP101	25	Male	Positive	Negative	T3	NX	M0	HCC	80	Yes
HP103	57	Female	Positive	Negative	T3	NX	M0	HCC	95	Yes
HP105	63	Male	Positive	Negative	T3	NX	M0	HCC	95	Yes
HP107	64	Female	Positive	Negative	T3	NX	M0	HCC	95	Yes
HP109	35	Male	Negative	Negative	T1	N0	M0	HCC	95	Yes
HP111	46	Male	Positive	Negative	T3	N0	M0	HCC	95	Yes
HP113	56	Male	Positive	Negative	T2	N0	M0	HCC	70	Yes
HP115	36	Male	Positive	Negative	T2	N0	M0	HCC	95
HP116	56	Male	Positive	Negative	T3	N0	M0	HCC	75	Yes
HP118	51	Male	Positive	Negative	T3	N0	M0	HCC	70	Yes
HP120	66	Female	Positive	Negative	T3	N0	M0	HCC	90	Yes
HP122	46	Male	Positive	Negative	T3	N0	M0	HCC	55	Yes
HP124	53	Female	Positive	Negative	T1	N0	M0	HCC	50	Yes
HP126	17	Male	Positive	Negative	T3	N0	M0	HCC	65
HP127	67	Female	Positive	Negative	T3	N0	M0	HCC	80	Yes
HP129	53	Male	Positive	Negative	T3	N0	M0	HCC	80
HP130	69	Male	Positive	Negative	T3	N0	M0	HCC	65	Yes
HP132	48	Male	Positive	Negative	T3	N0	M0	HCC	20	Yes
HP134	64	Male	Positive	Negative	T1	N0	M0	HCC	50	Yes
HP136	60	Male	Negative	Negative	T3	N0	M0	HCC	60	Yes
HP138	65	Male	Positive	Negative	T2	N0	M0	HCC	60	Yes
HP140	59	Female	Positive	Negative	T1	N0	M0	HCC	100	Yes
HP142	60	Female	Positive	Negative	T2	N0	M0	HCC	80	Yes
HP144	35	Male	Positive	Negative	T3	NX	M0	HCC	80	Yes
HP146	63	Male	Positive	Negative	T3	NX	M0	HCC	75	Yes
HP148	58	Male	Positive	Negative	T2	NX	M0	HCC	85	Yes
HP150	66	Male	Negative	Negative	T1	NX	M0	HCC	80	Yes
HP152	55	Male	Negative	Negative	T2	NX	M0	HCC	90	Yes
HP154	59	Male	Positive	Negative	TX	NX	MX	HCC	80	Yes
HP156	55	Female	Positive	Negative	T1	NX	M0	HCC	40	Yes
HP158	44	Male	Positive	Negative	T3	NX	M0	HCC	80	Yes
HP160	69	Male	Positive	Negative	T1	NX	M0	HCC	75	Yes
HP162	83	Male	Negative	Negative	T1	NX	M0	HCC	70
HP163	82	Female	Negative	Negative	T3	NX	M0	HCC	80	Yes
HP165	64	Male	Positive	Negative	T3	NX	M0	HCC	90	Yes
HP167	41	Male	Positive	Negative	T3	NX	M0	HCC	95	Yes
HP169	41	Male	Positive	Negative	T3	NX	M0	HCC	40	Yes
HP171	53	Male	Positive	Negative	T1	NX	M0	HCC	40	Yes
HP173	58	Male	Positive	Negative	T2	NX	M0	HCC	80	Yes
HP175	45	Female	Positive	Negative	T3	NX	M0	HCC	85	Yes
HP019**	52	Male	Negative	Negative	NA	N0	M0	Cirrhosis	0	Yes
HP036**	54	Male	Positive	Negative	NA	N0	M0	Cirrhosis	0	Yes
HP071**	55	Male	Positive	Negative	NA	NX	M0	Cirrhosis	0	Yes
a; TNM staging: TX (primary tumor cannot be assessed), T1 (solitary tumor without vascular invasion), T2 (solitary tumor with vascular invasion or multiple tumors, none > 5 cm), T3 (multiple tumors > 5 cm). And, N0 (no regioanl lymph node metastasis), M0 (no distant metastasis).
b; based on tissue diagnostic
**; paired tumor specimen not available

## Sheet: Table 2
Table 2; Clinical and pathological information of the 99 metastatic liver cancer samples
ID	Age (yr)	Gender	HBV	HCV	TNMa	Histologic type	% tumor
MHP001	62	Male	HBV+	HCV-	T3N1M0	HCC	80
MHP002	46	Female	HBV+	HCV-	T3N1M0	HCC	70
MHP003	25	Male	HBV+	HCV-	T2N1M0	HCC	90
MHP004	71	Male	HBV+	HCV-	T3N1M0	HCC	80
MHP005	53	Female	HBV+	HCV-	T2N1M0	HCC	75
MHP006	60	Male	HBV+	HCV-	T2N1M0	HCC	75
MHP007	56	Male	HBV+	HCV-	T2N1M0	HCC	35
MHP008	39	Male	HBV+	HCV-	T3N1M0	HCC	85
MHP009	49	Female	HBV+	HCV-	T2N1M0	HCC	90
MHP010	51	Male	HBV+	HCV-	T3N1M0	HCC	90
MHP011	63	Male	HBV+	HCV-	T2N1M0	HCC	10
MHP012	28	Female	HBV+	HCV-	T2N1M0	HCC	70
MHP013	55	Female	HBV+	HCV-	T2N1M0	HCC	90
MHP014	58	Female	HBV+	HCV-	T3N1M0	HCC	90
MHP015	15	Male	HBV+	HCV-	T2N1M0	HCC	75
MHP016	75	Male	HBV-	HCV+	T3N1M0	HCC	80
MHP017	72	Female	HBV+	HCV-	T2N1M0	HCC	15
MHP018	60	Male	HBV+	HCV-	T2N1M0	HCC	95
MHP019	49	Male	HBV+	HCV-	T2N1M0	HCC	30
MHP020	56	Female	HBV+	HCV-	T3N1M0	HCC	75
MHP021	47	Male	HBV+	HCV-	T2N1M0	HCC	60
MHP022	70	Female	HBV+	HCV-	T2N1M0	HCC	80
MHP023	49	Female	HBV+	HCV-	T2N1M0	HCC	85
MHP024	40	Female	HBV+	HCV-	T2N1M0	HCC	80
MHP025	66	Female	HBV+	HCV-	T3N1M0	HCC	95
MHP026	37	Male	HBV+	HCV-	T2N1M0	HCC	80
MHP027	54	Male	HBV+	HCV-	T2N1M0	HCC	80
MHP028	73	Male	HBV+	HCV-	T2N1M0	HCC	95
MHP029	41	Male	HBV+	HCV-	T2N1M0	HCC	80
MHP030	49	Male	HBV+	HCV-	T2N1M0	HCC	90
MHP031	62	Male	HBV+	HCV-	T2N1M0	HCC	90
MHP032	45	Male	HBV+	HCV-	T2N1M0	HCC	80
MHP033	39	Male	HBV+	HCV-	T3N1M0	HCC	80
MHP034	51	Male	HBV+	HCV-	T3N1M0	HCC	20
MHP035	55	Male	HBV+	HCV-	T2N1M0	HCC	80
MHP036	53	Female	HBV+	HCV-	T2N1M0	HCC	95
MHP037	59	Male	HBV+	HCV-	T2N1M0	HCC	80
MHP038	77	Male	HBV+	HCV-	T2N1M0	HCC	80
MHP039	50	Male	HBV+	HCV-	T3N1M0	HCC	80
MHP040	78	Male	HBV+	HCV-	T3N1M0	HCC	40
MHP041	62	Male	HBV+	HCV-	T3N1M0	HCC	80
MHP042	51	Male	HBV+	HCV-	T3N1M0	HCC	80
MHP043	43	Male	HBV+	HCV-	T2N1M0	HCC	80
MHP044	59	Male	HBV+	HCV-	T2N1M0	HCC	80
MHP045	64	Male	HBV+	HCV-	T2N1M0	HCC	60
MHP046	56	Male	HBV+	HCV-	T2N1M0	HCC	80
MHP047	46	Male	HBV+	HCV-	T2N1M0	HCC	40
MHP048	64	Male	HBV+	HCV-	T2N1M0	HCC	30
MHP049	48	Male	HBV+	HCV-	T3N1M0	HCC	60
MHP050	51	Male	HBV+	HCV-	T2N1M0	HCC	75
MHP051	55	Male	HBV+	HCV-	T3N1M0	HCC	50
MHP052	58	Male	HBV+	HCV-	T2N1M0	HCC	80
MHP053	60	Male	HBV+	HCV-	T2N1M0	HCC	80
MHP054	52	Male	HBV+	HCV-	T2N1M0	HCC	80
MHP055	68	Male	HBV+	HCV-	T3N1M0	HCC	80
MHP056	40	Female	HBV+	HCV-	T2N1M0	HCC	80
MHP057	62	Male	HBV+	HCV-	T2N1M0	HCC	80
MHP058	41	Female	HBV+	HCV-	T2N1M0	HCC	80
MHP059	60	Male	HBV+	HCV-	T2N1M0	HCC	40
MHP060	66	Female	HBV-	HCV+	T2N1M0	HCC	80
MHP061	53	Male	HBV+	HCV-	T3N1M0	HCC	80
MHP062	44	Male	HBV+	HCV-	T3N1M0	HCC	80
MHP063	48	Male	HBV+	HCV-	T2N1M0	HCC	80
MHP064	54	Male	HBV+	HCV-	T2N1M0	HCC	80
MHP065	42	Male	HBV+	HCV-	T3N1M0	HCC	30
MHP066	65	Male	HBV+	HCV-	T3N1M0	HCC	30
MHP067	51	Female	HBV+	HCV-	T3N1M0	HCC	80
MHP068	59	Female	HBV+	HCV-	T3N1M0	HCC	60
MHP069	57	Male	HBV+	HCV-	T2N1M0	HCC	90
MHP070	58	Male	HBV+	HCV-	T3N1M0	HCC	80
MHP071	55	Male	HBV+	HCV-	T2N1M0	HCC	70
MHP072	58	Male	HBV+	HCV-	T2N1M0	HCC	40
MHP073	51	Male	HBV+	HCV-	T3N1M0	HCC	80
MHP074	64	Male	HBV+	HCV-	T2N1M0	HCC	80
MHP075	61	Male	HBV+	HCV-	T2N1M0	HCC	40
MHP076	63	Male	HBV+	HCV-	T2N1M0	HCC	80
MHP077	59	Male	HBV+	HCV-	T3N1M0	HCC	80
MHP078	43	Male	HBV+	HCV-	T2N1M0	HCC	90
MHP079	52	Male	HBV+	HCV-	T3N1M0	HCC	80
MHP080	56	Male	HBV+	HCV-	T3N1M0	HCC	80
MHP081	49	Male	HBV+	HCV-	T2N1M0	HCC	80
MHP082	53	Female	HBV+	HCV-	T2N1M0	HCC	35
MHP083	42	Male	HBV+	HCV-	T3N1M0	HCC	80
MHP084	64	Male	HBV+	HCV-	T2N1M0	HCC	50
MHP085	43	Male	HBV+	HCV-	T3N1M0	HCC	60
MHP086	61	Female	HBV+	HCV-	T2N1M0	HCC	80
MHP087	60	Male	HBV+	HCV-	T2N1M0	HCC	70
MHP088	41	Female	HBV+	HCV-	T2N1M0	HCC	80
MHP089	46	Male	HBV+	HCV-	T2N1M0	HCC	70
MHP090	40	Male	HBV+	HCV-	T3N1M0	HCC	80
MHP091	64	Male	HBV+	HCV-	T3N1M0	HCC	70
MHP092	51	Male	HBV+	HCV-	T3N1M0	HCC	80
MHP093	47	Male	HBV+	HCV-	T3N1M0	HCC	80
MHP094	45	Male	HBV+	HCV-	T3N1M0	HCC	70
MHP095	73	Male	HBV+	HCV-	T3N1M0	HCC	80
MHP096	68	Female	HBV+	HCV-	T3N1M0	HCC	80
MHP097	63	Male	HBV+	HCV-	T3N1M0	HCC	80
MHP098	77	Male	HBV+	HCV-	T3N1M0	HCC	80
MHP099	64	Male	HBV+	HCV-	T3N1M0	HCC	80
a; TNM classification, N1 (regional lymph node metastasis), T2 (solitary tumor with vascular invasion or multiple tumors, none > 5 cm), T3 (multiple tumors > 5 cm), and M0 (no distant metastasis)

## Sheet: Table 3
Table 3; List of genes identified in Clusters 1, 2, and 3 (GOBP Hypgeom Test)
Cluster 1	Cluster 2	Cluster 3
NAT2	ADGRG2	HDAC5
AKT3	SLC35G1	YAP1
GPC6	CCDC67	MCRS1
NAMPT	GHRHR	MYBBP1A
LPAR6	GPR82	MXD4
RCAN2	GPM6B	TRIM16
HRSP12	KCNRG	CPSF4
CDKN1A	GPR22	EHMT2
RAMP2	HTR2B	NACC1
RAMP3	TAS2R42	FOXP4
CLEC4M	CERKL	ZNF526
TLR6	OMD	CLK2
TRIM22	OGN	CREB3L4
SPON1	TAS2R14	DGKQ
OLFM1	PLN	CYB5R3
TRAF3IP2	PNRC2	DVL1
CYSLTR1	PTGFR	DVL2
CEACAM8	CCL25	EPHA5
SDS	CDC7	ZBTB12
LILRA2	GPR52	ZSCAN25
FSTL1		FDPS
HPS5		RFX6
SDSL		FGFR3
LRRK2		ZHX2
PLD4		SMG5
ADH1C		PRAME
CNTFR		G6PD
COL6A6		GMEB2
CRHBP		TRUB2
AMDHD1		USP21
IL34		TOX3
CCBE1		ABT1
DACT3		HCFC1
UPP2		HOXD4
ABCA13		HSF1
CYP2A6		IRAK1
CYP2A7		SP5
CYP21A2		LRP5
CYP26A1		LRPAP1
PHOSPHO1		MAFG
DCN		MAZ
GADD45A		MVK
DCLK2		NFKBIL1
BMPER		CNOT3
IDO2		PIK3R2
DPT		NLE1
APLNR		PUS7
ECM1		RNF43
PPAPDC1A		ZSCAN2
APOBEC3A		MRPS18A
ADGRE1		OTUD7B
GAPT		PSMD4
EPHA3		THAP11
CLN8		SCYL1
ERBB4		ZNF687
EVI2A		TRIB3
ALDH1A3		ZNF71
FBP1		WIZ
FCGR3B		RFX1
FCN1		RPL3
FCN2		RPL8
FGL1		RPL18
ALDOB		RPLP0
FOXO1		RPS5
PADI4		RPS19
FPR3		UBE2O
NPAP1		FAM83G
GABRP		SHC1
TNFAIP8		SHH
ABI3BP		MRPS26
SAMHD1		SMARCA4
GAS1		SMARCB1
EHF		SREBF2
GCH1		SRF
AMELX		SSR2
GCSH		MED22
GDF2		TAF6
GHR		HNF1A
TPK1		VPS72
GK		TFAP4
GLS2		UGDH
RND1		VARS
BMP10		VLDLR
RBMS3		ZIC2
HPGDS		ZNF74
GNAO1		DDX54
AMY2A		ZNF212
GPM6A		HDAC11
GPR17		PTGES2
SSC5D		CDK5RAP3
CDH19		AXIN2
RGPD4		ZNRF3
SLC9A9		ZNF282
RNF180		TMEM79
GPR34		ZGPAT
GPX2		TNRC18
GRIN2B		RPUSD4
GUCY1B3		IKBKG
DSE		NKD1
ERVW-1		RFXANK
HGF		SQSTM1
NRG1		TIMELESS
HLA-DQB2		PLOD3
HPR		ZNF628
HTR7		GADD45GIP1
ST8SIA6		ISX
PKD1L3		ACVR2B
IFI16		TBX4
PRAMEF10		GTF2IRD1
PLCXD3		SOX13
PLET1		CUL7
GPR141		ARHGEF11
IL6ST		SETDB1
CXCR2
IL15
ITGA4
ITGA9
ASPG
KDR
KLRB1
REP15
SCIMP
OR52H1
LAMA2
ARHGDIB
LIFR
PRAMEF4
RGPD1
LTF
ARSF
ART4
GALNTL6
ASPA
MT1B
MT1M
NGF
NGFR
NNMT
NPY1R
OTC
P2RY1
PCDH9
HAO2
GP6
CLEC1B
TLR8
NME8
KLRF1
PDE3B
ATP5J
SERPINB8
PIGR
PIK3C2G
PIK3R1
PLA2G2A
PLA2G5
PLP1
PLSCR1
P2RY13
CLIC6
GNG2
PCDH18
ASPN
PPP3CC
STAB2
DOCK10
PRKAR2B
MCTP2
TEX14
PRNP
CHST7
B2M
ARNTL2
SLC4A10
PTGDR
PTGIR
ARHGAP20
PTN
LRRC4C
GBA3
HAMP
PTPRN2
PTS
WFDC1
NLRC4
PZP
GNB4
RORB
RPGR
SAA1
SAA2
SELE
ACOT1
SFRP5
HHIP
RGS18
WBSCR17
CLEC7A
P2RY12
BMP5
RGPD3
PRAMEF15
SLC18A2
SLCO2A1
SLPI
SNAI2
STK33
STAT4
TAT
TDO2
TEK
TLR3
TLR4
CLEC3B
TNF
TNXB
C4A
C4B
C7
UGT2B17
COL14A1
VCAM1
VEGFC
CACNA2D1
ARSJ
RERGL
ATP8B4
SVEP1
FGF23
TUBB1
NME5
BCO2
SRPX
ST6GAL2
GPR65
RSPO3
ADGRG7
ITGA8
CST7
FCN3
KMO
TNFSF11
PPAP2B
SKAP1
MARCO
IL18R1
SOCS2
VNN1
RSPH1
NAV2
SEMA5A
SLC13A2
ANGPTL1
LDB2
CD1C
NEXN
IL1RL1
KCNK6
PPP1R14A
LY86
HAND2
AKAP7
ADAMTS2
GMFG
CXCL14
CD40LG
ZEB2

## Sheet: Table 4
Table 4; List of genes identified in Cytotoxic T cell Excluded (CTL-Ex) signature
Gene ID	Fold Change (log2)	p-Value
LOC158434	2.27496	1.79716e-05
CTNND2	3.75696	2.56321e-05
WNK2	2.60453	5.27302e-05
WBSCR17	2.07024	8.93241e-05
KIRREL	1.35807	0.000110861
SFRP5	2.17293	0.000117394
CLIC6	2.36309	0.000141759
SPARC	1.14895	0.000149012
PMEPA1	1.81799	0.000217231
TTYH1	1.34319	0.000220915
CLEC11A	1.37758	0.000233006
TPPP3	1.45279	0.000257453
COL1A1	1.77987	0.000272911
PHLDB1	1.01931	0.000276992
RGS4	1.83223	0.000291055
COL4A2	1.16075	0.00030373
PKDCC	1.02494	0.000353031
JAG1	1.03871	0.000377066
COL4A1	1.06445	0.000378011
NCAM1	1.48365	0.000409919
ITIH5	1.82972	0.000426363
ADGRA2	1.26862	0.000428164
PROM1	2.71123	0.000432198
BGN	1.69148	0.000436434
GLI2	1.71124	0.00046598
COL5A1	1.67237	0.000512942
CHST3	1.4223	0.000534743
EMILIN1	1.38458	0.000591907
PDGFRB	1.08157	0.000597679
HSPB2	1.47182	0.000604016
TBX2	1.08702	0.000619916
COL22A1	2.60522	0.000639687
TRPV6	2.26407	0.000640928
KRT19	2.37429	0.000663636
HEYL	1.26622	0.000669127
HSPA2	1.05618	0.000681727
COL3A1	1.72577	0.000697195
MAMLD1	1.51113	0.00069861
SCARF2	1.23351	0.000724033
PKHD1	1.68208	0.000744333
PKNOX2	1.5282	0.00077488
KIAA1211	1.64029	0.00078215
PTK7	1.46177	0.000786702
FHOD3	1.37761	0.000819032
TACSTD2	1.82155	0.000842565
WFDC1	1.72112	0.000851612
GGT5	1.36349	0.000902542
COL1A2	1.55554	0.000904343
UNC5C	1.30803	0.000906417
GLP2R	1.79491	0.000910616
KRT7	2.26888	0.000932146
SMTNL1	-1.19734	0.000951897
FNDC1	2.16566	0.00101421
CXCL14	1.81984	0.00108924
PAMR1	1.36553	0.00109996
RBP1	1.39375	0.00111496
IGFBP5	1.63168	0.00113567
DCLK1	1.39046	0.00115182
KCNE4	2.0454	0.00116309
FSTL1	1.20383	0.00118339
LZTS1	1.26912	0.00118362
SALL2	1.47985	0.00118635
TMEM119	1.57232	0.0012235
ADAMTS14	1.3536	0.00122475
COL6A3	1.27467	0.00122497
FBN1	1.14387	0.00122829
ELN	1.71195	0.00123286
RASSF9	1.86377	0.00130706
OLFML2A	1.55072	0.00131053
COL16A1	1.38702	0.00134267
NOTCH3	1.06561	0.00135056
METTL24	1.42374	0.00136669
ADAMTS2	1.40708	0.00136917
TNN	1.48898	0.00137478
DACT3	1.36042	0.00137705
MAP1B	1.05532	0.00138571
VTCN1	1.75964	0.00139605
CAPN6	2.27161	0.00141783
ODAM	-1.733	0.00142662
MRC2	1.2707	0.0014449
IGFBP3	1.15935	0.00149988
PLXNB3	1.56882	0.00150569
CDH6	1.48638	0.00150588
TGFB2	1.20043	0.00153028
GLI3	1.25232	0.00153158
